# Supplementary material for: RAB31 in glioma‐derived endothelial cells promotes glioma cell invasion via extracellular vesicle‐mediated enrichment of MYO1C
Source: FEBS Open Bio. 2023 Nov 20;14(1):138–47. doi: 10.1002/2211-5463.13736 (PMC10761932; doi:10.1002/2211-5463.13736)
Supplement: Supplementary file 2 — Table S1. 328 highly expressed proteins in GhEC (GhEC vs. NhEC). [file FEB4-14-138-s002.xlsx]

## Sheet: Sheet1
	328 highly expressed proteins in GhEC (GhEC vs NhEC)
					Protein	Fold change	P-value
					LPAR1	6.42866	0.00160347
					RAB27B	5.41019	0.0183151
					CKB	4.95583	0.0265651
					ANKH	4.78811	0.0147872
					IL18	4.67003	0.0018338
					GLUL	4.66869	0.00233671
					KRT14	4.57994	0.0422637
					SDC2	4.22858	0.00379355
					CYTH3	4.18766	0.00171924
					TAGLN	4.16652	0.0144269
					WNT16	4.07999	0.00591122
					PPP1R14A	4.06181	0.00151302
					LOXL3	3.99546	0.00402071
					IGFBP3	3.93144	0.00309833
					PALM	3.90094	0.00623936
					ASS1	3.86578	0.00249664
					UPK1B	3.7467	0.00975173
					ADIRF	3.73468	0.00676425
					DIRAS2	3.72552	0.023884
					CRIP1	3.68104	0.0126802
					KRT19	3.66507	0.0136452
					PRG4	3.64088	0.00915539
					KRT7	3.63773	0.00691877
					ENPP2	3.4629	0.0084105
					PLVAP	3.41612	0.00510166
					ISLR	3.34688	0.0204398
					SLC12A6	3.33892	0.0106759
					TSC22D1	3.10862	0.0138853
					TPPP3	3.06187	0.0154792
					S100A4	2.99036	0.0145154
					FAS	2.93914	0.0255692
					SLC9A3R1	2.93487	0.00157171
					SERPINE2	2.89896	0.0290931
					ITGB4	2.86677	0.00161259
					IMUP	2.81756	0.00211857
					FHL1	2.8031	0.010411
					NT5E	2.79847	0.00235589
					OLAH	2.79116	0.00506789
					KIAA1755	2.78665	0.00182681
					CD82	2.73855	0.00600637
					PHKA1	2.72331	0.00402211
					NT5C2	2.71914	0.00123384
					SMOC1	2.69703	0.0146622
					DOCK5	2.65685	0.00124018
					COL11A1	2.63834	0.0269663
					CD81	2.61581	0.00114864
					ITGBL1	2.6154	0.0211374
					UGDH	2.61192	0.000459098
					DSP	2.57567	0.00137206
					COL22A1	2.55448	0.00599135
					MXRA8	2.51836	0.00363087
					ITM2C	2.50655	0.00424589
					CHST2	2.45522	0.0242811
					VCAM1	2.45209	0.0102699
					PCDHGC3	2.44449	0.0185573
					CDH11	2.44142	0.00175132
					EPS8	2.43851	0.00156439
					BICC1	2.43768	0.0233761
					PYGB	2.40824	0.00215914
					SLC25A4	2.40795	0.00137382
					MRC2	2.40685	0.00209761
					PKP2	2.38902	0.00440614
					COL1A1	2.38601	0.00299869
					ABCC1	2.3827	0.00122329
					CPZ	2.32126	0.00723509
					PC	2.31044	0.00115672
					MRGPRF	2.27172	0.000463031
					OLFML2A	2.26934	0.0259015
					JARID2	2.2669	0.00551634
					IGFBP6	2.25812	0.0172928
					APPL2	2.256	0.00695841
					ALDH3A2	2.24584	0.00201373
					EPS8L2	2.21481	0.00426654
					RAB31	2.20281	0.00127026
					FGL2	2.18513	0.0165239
					ALCAM	2.17396	0.00677315
					OR1M1	2.16956	0.00583393
					LMOD1	2.16831	0.00910648
					NDUFA4L2	2.15103	0.00749785
					KCNMA1	2.12834	0.00120308
					SCARF2	2.12342	0.00405189
					STMP1	2.12311	0.0474659
					AHR	2.11617	0.00698765
					S100A10	2.11478	0.0184024
					ARHGEF16	2.10652	0.00174565
					H2AFY2	2.10478	0.0191773
					ENAH	2.10197	0.00681117
					SYNGR1	2.10139	0.00174069
					LMO7	2.09782	0.00226269
					SLC26A6	2.09723	0.0102168
					CLTB	2.0968	0.000459098
					EPB41L1	2.0942	0.00719385
					PTGIS	2.07048	0.00184497
					DSG2	2.06792	0.00570669
					GDAP1	2.05663	0.0178743
					ACSS3	2.03549	0.0128092
					PITPNC1	2.03476	0.0017771
					MRPL18	2.03355	0.00553424
					AMPH	2.0215	0.0224631
					ISOC2	2.01732	0.0127929
					CAPG	2.00451	0.00247912
					AHNAK2	2.00348	0.029353
					CSPG4	2.00243	0.0246384
					CYB5R3	1.99458	0.00310846
					LRP1	1.99428	0.0183238
					IGFBP1	1.98943	0.00284296
					SLC35D1	1.98877	0.00168575
					EGFR	1.9887	0.0246701
					TGFBI	1.98731	0.00188187
					SYNM	1.98212	0.00898613
					ADD3	1.97139	0.00365335
					AK3	1.96707	0.00176447
					SEMA3A	1.96585	0.00488437
					A2M	1.96423	0.0282635
					ITPRIP	1.96302	0.0241334
					GPM6B	1.95993	0.0104015
					PPL	1.95459	0.00823997
					IGF1R	1.95399	0.00355369
					MSI2	1.95019	0.00227419
					COL7A1	1.94158	0.0144132
					ARMCX2	1.92723	0.00701689
					BCL2L13	1.9201	0.033245
					SLC4A4	1.91819	0.00875956
					MDFIC	1.91783	0.00838513
					NGEF	1.91699	0.00836648
					ENDOD1	1.91075	0.00113767
					SNED1	1.91028	0.00601976
					SH3BP1	1.90716	0.00563208
					ATP2B4	1.90715	0.00419868
					PRDX5	1.90451	0.00741223
					LGALS3	1.90067	0.00206296
					ACOT1	1.89516	0.0107319
					CD55	1.89497	0.0282125
					DOK1	1.89096	0.013038
					ALDH3A1	1.87997	0.0157753
					FGD4	1.87185	0.00776657
					GLUD1	1.86822	0.0092116
					COL5A2	1.86193	0.00360782
					GPC1	1.85899	0.0174802
					NT5DC3	1.85319	0.00263308
					RPGRIP1	1.85011	0.00856308
					PALLD	1.84744	0.0200393
					TMEM179B	1.84615	0.0489637
					MYL9	1.83654	0.0345432
					BASP1	1.83388	0.00162846
					SNX33	1.82895	0.0101547
					COL1A2	1.8279	0.00180331
					HSPA2	1.82322	0.00187393
					PAM	1.82306	0.00650187
					SELENBP1	1.81892	0.00163317
					HSPB6	1.81209	0.0237702
					COX6C	1.81113	0.00217612
					EPHX1	1.80988	0.00630988
					PDLIM2	1.8089	0.0169208
					NFIX	1.80692	0.00553961
					CAMK2D	1.80659	0.00837617
					CEBPB	1.80576	0.0160867
					EML2	1.80142	0.00431101
					ITGA1	1.79594	0.00882582
					COX7A2	1.79581	0.00248779
					S100A6	1.79027	0.0136441
					SLC12A4	1.78813	0.00464291
					ANXA5	1.78359	0.00134131
					GPD2	1.7731	0.00723447
					AHCYL2	1.76883	0.00518283
					MAN2B2	1.76746	0.0170485
					H2AFJ	1.76703	0.00627482
					FLG	1.76281	0.00683317
					BACH1	1.7622	0.00934874
					BAG2	1.75443	0.0031749
					AEBP1	1.75439	0.0097363
					SLC22A18	1.75336	0.00164902
					RNASEL	1.73616	0.0150215
					SERINC1	1.73425	0.00500044
					MLPH	1.73423	0.0381006
					SLC9A3R2	1.72998	0.00323106
					PDCD4	1.72857	0.0119697
					COL3A1	1.72782	0.0107548
					PAWR	1.72437	0.00557332
					MBD1	1.72197	0.00171401
					KDSR	1.72192	0.0126375
					DCBLD2	1.72175	0.0131383
					PLEC	1.72063	0.00381516
					SLC16A2	1.71994	0.0251962
					HIBADH	1.71914	0.00631444
					LPCAT3	1.71525	0.00338496
					CTSK	1.7152	0.0220891
					NECTIN3	1.71168	0.00209889
					ARHGAP12	1.70937	0.00326
					C9orf152	1.70851	0.01569
					VPS37A	1.70293	0.00104226
					CPS1	1.70243	0.00613232
					COTL1	1.7009	0.0162473
					RAB23	1.69936	0.00189478
					ERGIC1	1.69753	0.00830855
					SLC25A22	1.68875	0.00255617
					NOTCH3	1.68456	0.0150973
					KRT18	1.68224	0.00509004
					ANK1	1.68064	0.00167487
					TNXB	1.67907	0.0300476
					PLPP1	1.6786	0.00174639
					ITGA3	1.67829	0.0255856
					GDI1	1.67664	0.000459098
					CUTA	1.67455	0.0160435
					C1orf198	1.67391	0.0102111
					SH3BP5L	1.67003	0.00138552
					PLIN3	1.66983	0.00966829
					BGN	1.66664	0.0479829
					TPBG	1.66645	0.00721771
					ACOT8	1.66582	0.0106996
					P3H2	1.66473	0.00600839
					CEND1	1.66034	0.017771
					AHNAK	1.6591	0.027811
					VCL	1.65809	0.00374432
					CRABP2	1.65755	0.00737272
					SYNE1	1.65572	0.0105535
					ENO2	1.65547	0.00708131
					VKORC1	1.65352	0.00151869
					RHBDF1	1.65241	0.00361177
					SLC25A1	1.64965	0.00687597
					NID2	1.64945	0.0170472
					PITPNM1	1.64506	0.00201486
					CEP97	1.64299	0.0174525
					METTL7A	1.64114	0.00106959
					C4A	1.64078	0.0404021
					SLC30A9	1.63964	0.00188118
					AKR7A2	1.63918	0.00402347
					GYPC	1.63858	0.0238823
					TSPAN4	1.63839	0.00853151
					GSN	1.63806	0.0231306
					KANK2	1.63648	0.00593271
					LIMA1	1.63403	0.0204432
					NENF	1.63402	0.00502418
					OGDH	1.63368	0.00256487
					THSD4	1.63033	0.0412455
					STK39	1.6278	0.000461275
					TBC1D8	1.62741	0.00523917
					NR2F1	1.62355	0.0178689
					SLC2A13	1.62289	0.0336204
					GJA1	1.62262	0.00516601
					CD44	1.62077	0.00188215
					NDUFB7	1.61719	0.022025
					ASB18	1.61566	0.0153368
					FTL	1.61564	0.0237551
					TOM1L2	1.61561	0.0458978
					EHD1	1.61232	0.00227937
					STAMBP	1.6111	0.00175656
					AHCYL1	1.6109	0.00838267
					PAG1	1.6089	0.00166342
					LRRC8D	1.60743	0.0185621
					SUCLA2	1.60564	0.00230859
					TRIO	1.60509	0.00269662
					AKR1C2	1.60416	0.0467096
					LNPK	1.60312	0.00464897
					HAGH	1.60311	0.00330516
					ADD1	1.60062	0.00644059
					TIMP1	1.59813	0.00215944
					ARHGEF40	1.59639	0.00631691
					LRPAP1	1.59475	0.00153831
					ANXA11	1.59438	0.00176531
					BIN1	1.59331	0.00301623
					IRS1	1.59206	0.00157531
					MGMT	1.59205	0.000459098
					CRELD1	1.58943	0.00221133
					CCDC80	1.58662	0.00829491
					PEBP1	1.58426	0.0106701
					CMPK1	1.58304	0.00450796
					CYB5A	1.58232	0.00161189
					SEPT9	1.58191	0.00466483
					PPP3CA	1.58142	0.00396991
					EHD2	1.58068	0.00643807
					FTH1	1.58007	0.0312757
					RIPK2	1.57573	0.0263684
					JAG1	1.57356	0.00640094
					SLC7A1	1.5726	0.00631837
					TXN	1.57118	0.00252049
					HSPB8	1.56976	0.00222784
					LHFPL2	1.56861	0.0274031
					CRAT	1.56748	0.00710285
					ATP6V0D1	1.5653	0.00745502
					CUL4A	1.56084	0.00311173
					COL6A3	1.55956	0.00401391
					MT-ATP8	1.55916	0.00286871
					ASAH1	1.55639	0.00586477
					PRAF2	1.55574	0.00372915
					ARFGAP3	1.55458	0.00935932
					ATAD1	1.55195	0.00843155
					ECI1	1.55194	0.019381
					ATP6V0C	1.5486	0.00489796
					RRBP1	1.54842	0.00854874
					SLC3A2	1.547	0.0118536
					NPTN	1.54412	0.00166961
					CTPS1	1.54353	0.00519623
					CCDC9B	1.5427	0.0060623
					LIMD1	1.54252	0.00536357
					NEK7	1.54163	0.00255435
					PPIL3	1.53773	0.00104839
					C7orf25	1.53583	0.0328194
					PHACTR2	1.53558	0.0130785
					GLRX	1.53318	0.00590975
					UACA	1.53174	0.0112574
					VAMP2	1.53141	0.00621143
					GALNT2	1.5289	0.00566113
					FKBP10	1.52864	0.00189799
					UQCRB	1.52772	0.00758914
					SLC7A5	1.52395	0.00963817
					PTPN13	1.52355	0.00210036
					NDUFB9	1.522	0.010014
					FAM169A	1.52151	0.0119612
					MAOA	1.52099	0.0257973
					SPRYD4	1.52099	0.010783
					SLC16A10	1.52072	0.0218066
					CAPN2	1.52045	0.00228682
					CHMP1B	1.51936	0.0043981
					ATP5ME	1.51868	0.00452268
					CYB5R1	1.51418	0.00666931
					LUM	1.51051	0.00767941
					MT-CO2	1.51041	0.00648715
					SLC4A7	1.50864	0.0182034
					NDUFA2	1.50801	0.025322
					ARL6IP5	1.50733	0.00534635
					VPS37C	1.50623	0.00153314
					ECH1	1.50452	0.00481151
					FAM114A1	1.50336	0.00714117
					NDUFC2	1.50336	0.0146879
					GLDC	1.50276	0.0221347
					ASPH	1.50232	0.00331055
					SH3BGRL	1.50194	0.0115773
